# Supplementary material for: Exploring the Cause of Diarrhoea and Poor Growth in 8–11-Week-Old Pigs from an Australian Pig Herd Using Metagenomic Sequencing
Source: Viruses. 2021 Aug 13;13(8):1608. doi: 10.3390/v13081608 (PMC8402840; doi:10.3390/v13081608)
Supplement: Supplementary file 1 [file viruses-13-01608-s001.zip]

Archive with 2 entries (2 files):
- Supplementary  Materials Porcine Viruses Manuscript 22 July 2021.pdf
- Supplementary Data 1 Porcine Viruses Manuscript 22 July 2021.pdf
